# Supplementary material for: Oncogenic roles of PRL-3 in FLT3-ITD induced acute myeloid leukaemia
Source: EMBO Mol Med. 2013 Aug 8;5(9):1351–66. doi: 10.1002/emmm.201202183 (PMC3799491; doi:10.1002/emmm.201202183)
Supplement: Supplementary file 3 [file emmm0005-1351-SD3.txt]

EMBO MolecularMedicine  PeerReview ProcessFile- EMM-2012-02183
 
 
© EMBO 1 
 
 
 
 
OncogenicRolesofPRL-3 in FLT3-ITD Induced Acute 
MyeloidLeukemia
 
Jung Eun Park,Hiu Fung Yuen,Jianbiao Zhou,AbdulQaderO.Al-Aidaroos, Ke Guo, Peter J. 
Valk,ShuDongZhang,WeeJooChng,ChengWilliam Hong,KenMillsandQiZeng
 
Corresponding author:QiZeng, Institute ofMolecular and CellBiology
 
 
 
 
Review timeline: Submissiondate: 19 October2012
 EditorialDecision: 25 January 2013
 Revisionreceived: 26 April2013
 EditorialDecision: 11 June 2013
 Revisionreceived: 18 June 2013
 Accepted: 20 June 2013
 
 
 
 
TransactionReport:
 
(Note:With the exception ofthe correction oftypographicalor spelling errors thatcould be a source ofambiguity,
letters and reports are not edited. The originalformatting oflettersand referee reportsmaynotbe reflected in this 
compilation.)
 
Editor:RobertBuccione
 
1stEditorialDecision 25 January 2013
 
ThankyouforthesubmissionofyourmanuscripttoEMBO MolecularMedicine.Weareverysorry
that it has taken so long to get back to you on your manuscript.In this case we experienced unusual
difficultiesin securing threewilling and appropriatereviewers. 
YouwillseethatallthreeReviewersaregenerallysupportiveofyouworkbutraisesignificant
issues that question the conclusiveness of the results and note severaltechnicalissues that
preventing usfrom considering publication atthistime.Iwillnotdwellinto much detail,asthe
evaluationsare detailed and self-explanatory.Iwould like,however,to highlighta few main points. 
Reviewer1is quite concerned about the results obtained using the PRL3 mAb in the AML mouse 
model,andsuggestsanumberofcrucialcontrolstovalidatetheexperiment.S/henotesadditional
issues that require your action.
Reviewer2alsofeelsthatsomeconclusionsareinvalid dueto experimentalflaws.Again,without
going into detailIwould mention his/herperplexitieson theconclusion drawn from the
immunoprecipitation experiments depicted in Fig. 2. Additionally, Reviewer 2 suggests a number of 
crucialexperiments required to show that PRL-3 mediatesup regulation ofc-Jun through JNK/ERK.
ThisRevieweralsolistsothercriticalpointsthatrequireyourintervention. 
Reviewer3feelsthatnon-quantitativePCR measurementsarenotacceptable.Iagreeand would 
suggestyou provide quantitative PCR data.S/he also has significantreservations on the description 
oftheexperimentsdescribed in Fig.5 and mentionsanumberofotherissuesthatyourshould act
upon,including imrpoved figurelegends.EMBO MolecularMedicine  PeerReview ProcessFile- EMM-2012-02183
 
 
© EMBO 2 
Whilepublication ofthepapercannotbeconsidered atthisstage,wewould beprepared to consider
a suitably revised submission,with the understanding thatthe Reviewers'concernsmustbe fully 
addressed with additionalexperimentaldata where appropriate and thatacceptance ofthe 
manuscriptwillentailasecondroundofreview.
Sincetherequiredrevisioninthiscaseappearstorequireasignificantamountoftime,additional
workandexperimentationandmightbetechnicallychallenging,Iwouldthereforeunderstand if you 
chose to ratherseek publication elsewhere atthisstage.Should you do so,we would welcome a 
messagetothiseffect.
PleasenotethatitisEMBO MolecularMedicinepolicytoallow asingleroundofrevisiononlyand
that, therefore, acceptance orrejection of the manuscriptwilldepend on the completeness of your 
responses included in the next,finalversion of the manuscript.
Asyouknow,EMBO MolecularMedicinehasa"scoopingprotection"policy,wherebysimilar
findings thatare published by othersduring review orrevision arenotacriterion forrejection.
However,Idoaskyoutogetintouchwithusafterthreemonthsifyouhavenotcompletedyour
revision,to update us on the status.Please also contactus as soon as possible if similar work is 
published elsewhere.
***** Reviewer'scomments***** 
Referee#1(CommentsonNovelty/ModelSystem): 
Technicalqualityishigh,albeitthedatainFig.6arecounterintuitiveandrequiremanyadditional
controls.Medicalimpactismedium.Whereasidentification of PRL3 as prognostic marker is 
convincing (high medicalimpact),the data using PRL3-specific mAbs to targetAML cells in nude 
miceisnotconvincing(lowimpact).
Referee#1(Remarks):
Parketal.investigatedtheroleofPRL3inAML inrelation to theFLT3-ITD mutation.PRL3 
expression isupregulated in a significantproportion ofFLT3-ITD positive AML patients and cell
lines, which is dependent on FLT3 and Src, but not JAK activity. STAT5 is activated concomitantly 
and PRL3 promoteractivity is regulated by STAT5. PRL3 expression in turn is correlated with 
Jun/AP1 activation and enhanced proliferation.Injection ofPRL-3 mAb in micewith engrafted TF-
ITD tumors led to a reduction in TF-ITD tumors.Finally,PRL3 expression was identified as a novel
prognosticmarkerindependentofotherclinicalparameters. 
ThisisaninterestingpaperthatrevealsthesignalingpathwaythatresultsinelevatedPRL3
expression in FLT3-ITD-positivetumorcellsand itdescribestheidentification ofPRL3 asa
prognosticmarkerforAML.
Points
1.Fig.4.Overexpression ofPRL3 leadsto activation ofAP1 in aMEK and JNK dependentmanner.
Itis notevidenthow PRL3 would mediate this effect.This should be discussed.
2.Theresultsusing PRL3 mAb in thenudeTF1-ITD mousemodelforAMLarepuzzling.Howcan
antibodiesdirected againstan intracellularprotein affectgrowth ofthe targetcellsin the tumor.The 
authorsapparently have published thisunconventionalantibody therapy before (discussion,p.14).
Thesedatawarrantrigorouscontrols,astheseresultsarenotonlyunconventional,butalso
counterintuitive.DoesPRL3 mAb treatmentonly affectTF1-ITD cells or other tumors as well? For 
instance, are FLT3-ITD-independent AML cells that do not express elevated levelsofPRL3 also 
affected by PRL3 mAb?Whatisthe underlying working mechanism ofthe mAb treatment? EMBO MolecularMedicine  PeerReview ProcessFile- EMM-2012-02183
 
 
© EMBO 3 
 
Referee#2(CommentsonNovelty/ModelSystem): 
Summaryofthemajorfindings:
In this study the authors analyze the correlation between the overexpression ofPRL-3,apreviously 
identified metastasis-associated tyrosine phosphatase,and FLT3-ITD in AML.By statistical
analysisofAML patientdata setsthe authorsshow a link between PRL-3 overexpression and FLT3-
ITD mutation.
ExperimentswithAML celllines show thatthe constitutive activation ofFLT3 enhances PRL-3 
expression through the Src-STAT5signalingpathwayandthattheup-regulation of PRL-3 induces
the expression of c-Jun.However,the study does notprovide convincing evidence thatPRL-3 acts
through aMAPK cascade.Moreexperimentsareneeded to provethispoint.
TheauthorsalsoanalyzeeffectsofPRL-3 on cellproliferation and apoptosisand show thatPRL-3 
promotescellproliferation in MTS assayswhilereducing thenumberofcellsin apoptotic fraction in 
FACS analysis.
TheinvivoroleofPRL-3 forFLT3-ITD-driven tumorformation wasanalyzed in amouseleukemia
modelbyshowingthattreatmentwithasmonoclonalPRL-3 antibody hasanti-tumor effects. The 
PRL-3 mAb reducesspleen and liversize in mice injected with AML cells comparable to the 
treatment with FLT3 mAb and reduces AML cell infiltration into the bone marrow in xenograft 
models.TheauthorsthusdemonstrateapotentialbenefitofPRL-3 immunotherapy.
Additionally,statisticalevidenceisprovided showing acorrelation ofPRL-3 expression with shorter
survivalin AML patients and revealing PRL-3 asan independentprognosticsmarker.
Overall,thepresentstudyfollowsuponfindingsofapreviouspublication(Zhouetal.2011),which 
firstshowed the correlation between FLT3-ITD mutation and PRL-3 overexpression.Zhou etal.
also show thattreatmentofMOLM14 cellswith a PRL-3 inhibitorincreasesapoptosiswhich the
presentstudy also showsusing FACS analysisin figure5B.Thepresentstudy presentsa significant
amountofnew data.However,the study hassome majorflaws.The presented data wasnot
convincing in severalcasesand some ofthe conclusionsdrawn were invalid.The below listed 
experimentsshould be repeated oraltered assuggested.Especially the study ofthe in vivo functions
ofPRL-3 and thepotentialuseofaPRL-3 mAb asatreatmentforFLT3-ITD positive patients are of 
interest from a medical point of view and would merit re-submission ofthe manuscript.
Comments:
Majorissues:
1.
TheregulationofPRL-3 by FLT-3 analyzed in figure2A isnotconvincing in theMOLM-14 cells,
asthe down-regulation of PRL3 is hardly visible in the western blotanalysis.This experiment
should be repeated in orderto prove thatFLT3 activity regulates PRL-3 expression.
2.
2.1.
In figure 2D the authors analyze the interaction between Src and FLT3 by immunoprecipitation 
studies in TFI-ITD cells and state thatSrc an FLT3 do notinteract.However,there seems to be 
some residualSrc binding attimepoint0,butthishard to tellastheblotsin thefigureareofpoorEMBO MolecularMedicine  PeerReview ProcessFile- EMM-2012-02183
 
 
© EMBO 4 
quality.Negativecontrolsforco-immunoprecipitation experiments and western blots showing 
protein levelsin cellularlysatesshould beincluded in thefigures. 
2.2 
Theconclusion drawn from the co-immuniprecipitation experiment in figure 2D is not valid. If as 
claimed Src bridged the interaction between FLT3 and STAT5 then an IP:FLT3 should stillpull
down Srcand STAT5 from cellularlysates.Indirectinteractionscan beseen in IPs from cellular 
lysates.
Theauthorsshouldconductpull-down experimentsusing purified recombinantproteinsin orderto 
analyze whetherthe interaction between FLT3 and STAT5 isdirectorindirect. 
3.
In figure 4 the authors make a good case of showing that the expression of PRL-3 induces
expression ofc-jun.However,they state that PRL-3 actsthrough aJNK/ERK signaling cascade.
Theydonotprovideanyproveforthishypothesis.Theyshow thatinhibitorsoftheMAPK JNK and
MEKaswellassiRNAtargeting JNK and ERK resultin adecreasein c-Jun phosphorylation.This 
is to be expected as both JNK and MEK/ERK have been shown to be upstream of c-Jun.The 
relationship with PRL-3 remainsobscureasexperimentsmerely show thatc-Jun phosphorylation is 
mediated by ERK and JNK,which isno new finding.
In order to show thatPRL-3 mediatesup-regulation of c-Jun through JNK/ERK the authors should 
conductthe following experiments:
- AMLcelllinesshouldbedepletedofPRL-3 by siRNA and itshould beshown that 
phosphorylation ofJNK/ERK isreduced,eitherby western blotting orby an in vitro kinaseassay. 
- Over-expression ofPRL-3 in PRL-3 negativecellline(i.e.TFIcells)should induce
phosphorylation ofJNK and ERK 
4.
A morespecificJNK inhibitorinshould be used in figure 4D in orderto prove thatthe growth 
advantage ofPRL-3 expressing cellsrelieson activation oftheJNK pathway ascurcumin effects
multiplesignalingpathways
Theconclusiondrawnfrom thisexperimentisnotvalid.TheauthorssuggestthatPRL-3 isup-
stream ofc-Jun.However,The experiments presented in 4A and B already show this.The only new 
resultis thatcurcumin does notaffectPRL-3 levels.
 
Minorissues:
1.
Westernblotanalysisofphospho-FLT3provingthattheFLT3inhibitors used in figure 2 are either 
missingorofpoorquality.ExpressionlevelsofFLT3incellularlysatesshowahighvariabilityat
the analyzed time points.
2.
A c-fos western blotshould be included in figure 4b. 
3.EMBO MolecularMedicine  PeerReview ProcessFile- EMM-2012-02183
 
 
© EMBO 5 
In figure 1 a PRL-3 band clearly visible in FLT3-ITD negative firstsample.Thus,3 outof 12 (25%) 
FLT3-ITD negative patients appear to show PRL-3 expression.TheFLT3 band on farrightof
FLT3-ITD positive sample appears very faint.In order to strengthen the correlation between FLT3-
ITD mutationandPRL-3 expression,an equalnumberofFLT3-ITD positive and negative AML 
patientsamplesshould beanalyzed.
4 
TheeffectsofPRL-3 overexpression ordepletion on AML cellsappearsmarginalin theFACS 
analysisin figure 5B.The study would benefitfrom a differentapoptosisassay to prove an anti-
apoptotic role ofPRL-3 moreconvincingly.
 
Referee#3(CommentsonNovelty/ModelSystem): 
Importantfor the reasons given below,along with suggestions for a better model(in the future;these 
modelsare notsufficiently developed yet,in my opinion. 
Referee#3(Remarks):
Summary:ThetreatmentofAML (withtheexceptionofAPL)hasnotchangedmuchinthepast40
years,certainly notsincethisreviewerlastcared foran AML patientin 1984.Therefore, it is critical 
that we develop novel therapies, and PRL3 is certainly an interesting candidate. Here the authors 
demonstratean association between FLT3-ITD and PRL3,investigate the mechanism connecting 
the two, and demonstrate therapeutic efficacy of PRL3antibodies.Thefindingsareimportantinthat
wedesperatelyneednew therapeuticoptionsinAML.
Suggestionsforimprovementofthemanuscript:
Thereareanumberof"minor"butstillimportantcorrectionsthatneedtobeaddressed: 
- Fig.1A.Idonotunderstand why anyonedoesnon-quantitativePCR anymore.IftheRNA or
samples are available,please repeatin a quantitative fashion.Ifnotavailable,do itnexttime!
- ThedatasupportingtheroleofSTAT5ismuchstrongerthanthatofSRC;theauthorsshould 
soften theirstatements in the results and discussion.
- Fig.3.Itwouldbedesirable(butnotabsolutelyrequired)toaddaSTAT5antibodysupershiftto
the EMSA, and a ChIP assay demonstrating STAT5 binding in cells. The streptavidin-agarose bead 
assay isa nice addendum to the EMSA.
- Throughthemanuscript,theauthorsrefertoproliferation(referencestoPulikkanandRangatia
page8,theirown Fig.4C,etc).Ibelievethey areusing thisterm incorrectly,likemostoftheworld.
If I understand Fig.4C correctly,they are measuring cellnumber,notproliferation.Please correct
throughout the text (and please point out to colleagues that assays of cell number are NOT assays of 
cellproliferation!).
- Again,inFig.5,theauthorshavecompletely confused theirassays,mixing up cellnumber,
proliferation,and apoptosis.They need to beVERY precisein measuring cellnumber,proliferation,
and apoptosisand be very carefulin how they state the resultsand discussion.Itistotally mixed up 
here,butitcan allbe easily fixed by being more precise in the labeling and language used.They 
need to restrain theirinterpretation oftherelativeeffectsofproliferation and apoptosison cell
numberunlessthey perform moreassaysspecificforproliferation and apoptosis. EMBO MolecularMedicine  PeerReview ProcessFile- EMM-2012-02183
 
 
© EMBO 6 
- Fig.6.Itwouldbemuchmoredesirabletoperform theseexperimentsinabettermodelofFLT3-
ITD AML than intravenous injection of transformed celllines,butthe published models using 
FLT3-ITD alone (either retroviralor knock-in) are not robust. Newer models combining FLT3-ITD 
withothermutationslookmorepromising,anditwillbeofgreatinteresttotestthesemodelsinthe
future with PRL3 antibody by itself and combined with FLT3-ITD inhibitors.
- Fig.7.Ineverunderstand the value ofinvestigating the prognostic value unlessthe therapy is
related to the gene of interest.Almostallthese patients are treated with anthracycline/AraC,so 
unlessresponseto thesedrugsisrelated to PRL3,Ido notknow how to interpretthedata.When 
PRL3antibodyisusedclinically,itwouldmakemoresense.Thisisnotnaturalhistoryofthe
disease.Buteveryoneelsein theworld otherthan myselfseemsto think thesefindingshavevalue,
so itis OK to leave itin the manuscript.Maybe Ijustdo notthink right.
- Perhapsitisduetotheidioticwordrestrictionsimposedbyjournals,butIthinkthefiguresneedto
bedescribed better:
Fig.1B:?microarraystudies?
Fig.1C and1D:?RNA?Protein?Whatarewelookingat?
FINALLY,Please do NOT eversend me a manuscriptto read with tiny font!!!The easieritis to 
read a manuscript,the more the reviewer willlike it!
 
 
1stRevision - authors'response 26 April2013
 
Referee#1(CommentsonNovelty/ModelSystem):
Technicalqualityishigh, albeit the data in Fig. 6 are counterintuitive and require many additional 
controls. Medical impact is medium. Whereas identification of PRL3 as prognostic marker is
convincing (high medicalimpact),the data using PRL3-specific mAbs to targetAML cells in nude 
miceisnotconvincing(lowimpact).
 
Referee#1(Remarks):
Park et al. investigated the role of PRL3 in AML in relation to the FLT3-ITD mutation. PRL3 
expression isupregulated in a significantproportion ofFLT3-ITD positive AML patients and cell
lines, which is dependent on FLT3 and Src, but not JAK activity. STAT5 is activated concomitantly 
and PRL3 promoter activity is regulated by STAT5. PRL3 expression in turn is correlated with 
Jun/AP1 activation and enhanced proliferation.Injection ofPRL-3 mAb in micewith engrafted TF-
ITD tumors led to a reduction in TF-ITD tumors.Finally,PRL3 expression was identified as a novel
prognosticmarkerindependentofotherclinicalparameters. 
This is an interesting paper that reveals the signaling pathway that results in elevated PRL3 
expression in FLT3-ITD-positive tumor cells and it describes the identification of PRL3 as a 
prognosticmarkerforAML.
 EMBO MolecularMedicine  PeerReview ProcessFile- EMM-2012-02183
 
 
© EMBO 7 
  Weappreciatetheimportant inputs made by the reviewer. Thecomplimentfrom thisreviewerof
‘Whereas identification of PRL3 as prognostic marker is convincing (high medical impact)’ is 
indeed very encouraging to our endeavor on this revision.  
 
Points
1.Fig.4.Overexpression ofPRL3 leadsto activation ofAP1 in a MEK and JNK dependentmanner.
Itis notevidenthow PRL3 would mediatethiseffect.Thisshould bediscussed. 
 
  Wethankandagreewiththereviewerforthisinsightfulcomment.Toaddressthis,weperformed
additionalexperiments.Firstly,PRL-3 wasoverexpressed in aPRL-3 negativecell line-TF-1 (Fig 
1C, lane 1) and western blot showed activations of ERK, JNK, and c-Jun. Up-regulation of the 
phosphorylation ofERK and JNK,concomitantwith up-regulation of phosphorylationof-c-Jun were 
demonstrated (new Fig 4C,b).Secondly,PRL-3 wasdepleted in two PRL-3 positiveAML celllines
(MOLM-14 and TF1-ITD). Depletion of PRL-3 caused down-regulation of the ERK and JNK 
phosphorylation,accompanied with down-regulation of phosho-c-Jun (new Fig.4C,a).Thirdly,we 
used specificMEK inhibitor(U0126)orJNK inhibitor(SP600125)to examinetheconsequenceof
ERK or JNK inhibitions in TF-1 cells overexpressing PRL-3 (TF1-PRL-3). We showed that
suppression ofcellgrowth aftereach inhibitortreatment(new Fig.4D).
   It has been reported that phosphatase can activate phosphorylation-mediated signallingpathway
through dephosphorylation of inhibitory protein or inhibitory residues (Jaumot & Hancock, 2001; 
Oryetal,2003).Thus,weexaminedseveralupstream regulatorsofMEK andJNK pathwaytofind
out the possible link with PRL-3. However, our trial experiments on Ras-Raf family and Akt,
upstream regulatorsofMEK-ERK (Dhillonetal,2007), did not show any observable reduction on 
phosphorylation level after overexpression of PRL-3. Since PRL-3 has identified as metastatic
protein phosphatase in various cancers, there are several attempts to identify direct substrates of
PRL-3 and severalPRL-3 interacting proteinswerereported by massspectrometry approach (Ewing
et al, 2007), but only very few proteins were proved as interacting molecule of PRL-3 with 
experimentalevidence.And,consistentwith ourfindings,severalreportspresented thatPRL-3 can 
activate ERK through regulation ofupstream activatorssuch asRho family GTPase(Fiordalisietal,
2006; Mingetal,2009), integrin β1 (Pengetal,2009), or Src (Liangetal,2007) butunderlying 
mechanism hasnotfullyaddressedyet. Wehavedescribed thesein discussion part,page18,line5-
8. 
At this moment, our attempt is not enough to address reviewer’s comment, but we are actively
working to answer the reviewer’s comment, “how PRL3 would mediate this effect (MAPK 
activation)”. We appreciate reviewer’sinsightfulscientific comments. 
 
2.Theresultsusing PRL3 mAb in thenudeTF1-ITD mouse modelfor AML are puzzling.How can 
antibodies directed against an intracellularprotein affect growth of the targetcells in the tumor.
The authors apparently have published this unconventional antibody therapy before (discussion,EMBO MolecularMedicine  PeerReview ProcessFile- EMM-2012-02183
 
 
© EMBO 8 
p.14).Thesedata warrantrigorouscontrols,astheseresultsarenotonlyunconventional,butalso 
counterintuitive.
 
   Weapologizethattheseimportantpointswerenotclearly explained in the textand we fully agree 
with the reviewer that rigorous controls are important since this is an unconventional antibody
therapy. In our previous studies, we did use several controls: 1. control antibodies for sham-
treatment, 2. cell lines either PRL-3 expressing or PRL-3 non-expressing to show therapeutic 
response is depending on PRL-3 expression,and 3.controlmouse strains(immunodeficientmice:
nude, scid, muMT; immunocompetent mice: C57BL6 wild type, MMTV-PymT spontaneoustumor
model) to compare therapeutic efficacies and understand how lymphocytes are involved in this
immunotherapy as a Proof-of-Concept. In this current study (Fig. 7, former Fig. 6), we used 3
antibodies to controleach other:1.control IgG antibody forsham-treatment, 2.FLT3antibodyto
target extracellular FLT3 receptor, and 3. PRL-3 antibody to target intracellular PRL-3 
phosphatase.Weused 3 cell lines: 1. TF-1 cells (non-PRL-3 expression), 2.TF1-ITD cells (both 
FLT3-ITD and PRL-3 expressions), and 3. TF1-ITD PRL-3 KD cells (reduced PRL-3 expression 
levels) to study therapeutic efficacies related to target expression levels. If the cancer cells are not 
expressing targetprotein (oratlow levels),cancercellswillnotrespond/be affected by the PRL-3 
mAbtherapy. 
   Antibodies are traditionally used to target extracellular (surface) proteins and have never been 
used to target intracellular proteins because antibodies are generally believed to be too large
(~150KD) to enter cells. Indeed, many oncogenic proteins are found within the cell (such as
intracellular phosphatases/kinases and transcription factors), leaving a large intracellular treasure of 
potential cancer-specific therapeutic targets untapped in terms ofantibody therapy orvaccination.
Since 2005, we have begun to explore if intracellular oncoproteins can be targeted by antibody 
therapies. We have published several studies since 2008 (CancerBiolTher 2008;SciTranslMed
2011; Oncotarget2012; CancerRes2012).Ourstudieshavereceived encouraging responses from 
manyotherlabsforcollaborationsondifferent‘tumorspecific’intracellularoncotargets.Professor
Soldano Ferrone (University of Pittsburgh) was commissioned by Sci Transl Med to write a 
Perspective titled ‘Hidden ImmunotherapyTargets Challenge Dogma’ to accompany our research 
paperin (SciTranslMed2011).Actually,since1978,asubstantialbodyofevidencesuggeststhat
antibodies are able to ‘penetrate’ (most likely via endocytotic pathway) human cells to target
intracellular proteins.Alarcon-SegoviaD etal.(Nature, 1978) described a human immunoglobulin 
G autoantibodytoribonucleoproteinsthatcouldenterviablehumanlymphocytesusingFcreceptors
and react with its nuclear antigen. This naturally occurring pathogenic role of autoantibodies in 
autoimmune diseasesindicatesthatantibody targeting ofintracellularoncoproteinsmightpotentially 
cause cancercellsto self-destructaswell.Although theexactmechanism isyetto bedefined,our
results so far suggest that antibody can be also used to target intracellular oncoproteins for anti-
cancereffectsin mice models.
 EMBO MolecularMedicine  PeerReview ProcessFile- EMM-2012-02183
 
 
© EMBO 9 
Does PRL3 mAb treatment only affect TF1-ITD cells or other tumors as well? For instance, are 
FLT3-ITD-independent AML cells that do not express elevated levelsofPRL3 also affected by PRL3 
mAb?
 
   Manythanksfortheseexcellentquestions.Inourpreviousstudies,wedemonstrated that a variety 
of tumors (regardless of tumor types) expressed PRL-3 antigen was clearly inhibited by PRL-3 
antibodies(SciTranslMed 2011).Conversely,iftumorsdo notexpressPRL-3 oncotarget,they will
notrespond/beaffected by PRL-3 antibody therapy.Therefore,FLT3-ITD-independent AML cells 
that do not express elevated levels of PRL-3 willnotrespond/beaffected by PRL3 mAbbecausean
antigen-antibody specific effectmustbe required in orderto achieve therapeutic efficacy. 
 
WhatistheunderlyingworkingmechanismofthemAbtreatment? 
 
   Several possibilities have been proposed by a well-known immunologist Professor Soldano 
Ferrone(‘Perspective’ in SciTranslMed 2011) and by ourrecentreview article‘Awaiting a New 
Era of Cancer Immunotherapy’ (Cancer Res 2012). Three possible mechanisms are proposed as
below (A-C):
  
A, antibodies may potentially enter PRL-3–expressing cells, likely via endocytic process (Cancer
Biol Ther, 2008) to target intracellular PRL-3 and neutralize its function. The interaction of
antibodies with the antigens may cause destruction of the cancer cells and lead to apoptosis, a 
cellular phenomenon previously described for autoantibodies. B, some of the intracellular PRL-3 
may be externalized and displayed on the surface of cancer cells by unconventional secretion.
Bindingofantibodiestosurface-exposed intracellularproteinsmay then triggerimmune responses
such as ADCC to destroy the cancercells.C, proteolytic fragments of intracellular PRL-3 may be
presented by MHC class Imolecules to attractCytotoxicT cells (CTLs). It isanticipated that theEMBO MolecularMedicine  PeerReview ProcessFile- EMM-2012-02183
 
 
© EMBO 10
combination ofseveralmechanismsmay be involved in achieving the final therapeutic consequence 
ofantibodiesagainstintracellularoncoproteins. 
 
 
Referee#2(CommentsonNovelty/ModelSystem): 
 
Summaryofthemajorfindings:
In this study the authors analyze the correlation between the overexpression ofPRL-3,a previously
identified metastasis-associated tyrosine phosphatase, and FLT3-ITD in AML. By statistical
analysisofAML patientdata setstheauthorsshow a linkbetween PRL-3 overexpression and FLT3-
ITD mutation.
Experiments with AML cell lines show that the constitutive activation of FLT3 enhances PRL-3 
expression through the Src-STAT5 signaling pathwayand thattheup-regulation ofPRL-3 induces
the expression of c-Jun.However,the study doesnotprovide convincing evidence thatPRL-3 acts
through a MAPK cascade. More experiments are needed to prove this point.
TheauthorsalsoanalyzeeffectsofPRL-3 on cellproliferation and apoptosisand show thatPRL-3 
promotescellproliferation in MTS assayswhilereducing thenumberofcellsin apoptoticfraction 
in FACS analysis. The in vivo role of PRL-3 forFLT3-ITD-driven tumorformation wasanalyzed in 
a mouseleukemia modelbyshowing that treatmentwith asmonoclonalPRL-3 antibodyhasanti-
tumor effects. The PRL-3 mAb reduces spleen and liver size in mice injected with AML cells 
comparable to the treatment with FLT3 mAb and reduces AML cell infiltration into the bone 
marrow in xenograft models. The authors thus demonstrate a potential benefit of PRL-3 
immunotherapy. Additionally, statistical evidence is provided showing a correlation of PRL-3 
expression with shorter survival in AML patients and revealing PRL-3 as an independent
prognosticsmarker.
 
Overall,thepresentstudyfollowsuponfindingsofapreviouspublication(Zhouetal.2011),which 
first showed the correlation between FLT3-ITD mutation and PRL-3 overexpression. Zhou et al.
also show that treatment ofMOLM14 cellswith a PRL-3 inhibitor increasesapoptosiswhich the
presentstudyalso showsusing FACS analysisin figure5B.Thepresentstudypresentsasignificant
amount of new data. However, the study has some major flaws. The presented data was not
convincing in several cases and some of the conclusions drawn were invalid. The below listed 
experimentsshould be repeated or altered assuggested.Especiallythestudyofthein vivo functions
ofPRL-3 and thepotentialuseofa PRL-3 mAb asa treatmentforFLT3-ITD positive patients are of
interest from a medical point of view and would merit re-submission ofthe manuscript.
 
   Wearedelightedthatthereviewerforeseesthevalueofourstudyofthein vivo function of PRL-3 
and the potentialuse ofa PRL-3 mAb asatreatmentforFLT3-ITD positive patients.Ourdetailed
responses to these insightfulinputs are as below.
 EMBO MolecularMedicine  PeerReview ProcessFile- EMM-2012-02183
 
 
© EMBO 11
Comments:
Majorissues:
1.Theregulation ofPRL-3 byFLT-3 analyzed in figure2A isnotconvincing in theMOLM-14 cells,
as the down-regulation of PRL3 is hardly visible in the western blot analysis. This experiment
should be repeated in order to prove thatFLT3activityregulatesPRL-3 expression.
 
   We feel sorry that our Fig. 2A was not convincing to show the downregulation of PRL-3 was
affected by FLT3 inhibition. To improve this, we repeated the experiment with FLT3 inhibitors
(PKC412 and CEP-701) in a dose increment manner. The results now showed that inhibitor
treatment clearly reduces FLT3 phosphorylation, concomitant with a decrease in endogenous PRL-3 
protein levels in MOLM-14 cells. The improved blots are presented in new Fig. 2A, c-d, which
suggestthat inhibition of FLT3 activity would downregulate PRL-3 protein expression.
 
2.1. In figure 2D the authors analyze the interaction between Src and FLT3 by immunoprecipitation 
studies in TFI-ITD cells and state that Src an FLT3 do not interact. However, there seems to be 
some residualSrc binding attime point0,butthis hard to tellas the blots in the figure are ofpoor 
quality. Negative controls for co-immunoprecipitation experiments and western blots showing 
protein levelsin cellularlysatesshould beincluded in thefigures.
 
   We thank and agree with the reviewer’s comments on these experiments. We apologize for
makingthereviewerconfusedonthephysicalinteractionbetweenSrcandFLT3.Althoughwehave
repeated the co-IP experiments severaltimes respectively with FLT3, Src, or IgG antibodies using 
TF1-ITD total cell lysates, we could not obtain a conclusive result to reveal physical interaction
between FLT3 and Src, indicating that FLT3 and Src may not directly interact in nature or could due 
to our technical problems in detecting FLT3 and Src bindings. Therefore,weremovedouroriginal
Fig. 2D and deleted previousstatement“SrccouldbeanintermediarybetweenFLT3andSTAT5” 
and “interaction of both FLT3-Src and Src-STAT5 pairs was reduced upon CEP-701 mediated 
interaction of FLT3-ITD”. Fig. 2 was revised and results were discussed on page 8, line 2-4.We
nextfollowed reviewer’skind advicesto conductpulldown assay asbelow. 
 
2.2 Theconclusion drawn from theco-immuniprecipitation experimentin figure2D isnotvalid.If
asclaimed Srcbridged theinteraction between FLT3 and STAT5 then an IP:FLT3 should stillpull
down Srcand STAT5 from cellular lysates. Indirect interactionscan beseen in IPs from cellular
lysates. The authors should conductpull-down experimentsusing purified recombinantproteinsin 
orderto analyzewhethertheinteraction between FLT3 and STAT5 isdirectorindirect. 
 
   Many thanks for thesuggestion.Figure2Dwasremoved.Asadvised,weperformedGSTpull-
down assay with purified recombinantGST-FLT3(571-993)protein using eitherTF1-ITD totalcell
lysates or using purified recombinant proteins; Src and STAT5. Our trial result (please refer to 
below Figure)suggeststhat:A. GST alone could not pull down Src orSTAT5 from TF1-ITD cellEMBO MolecularMedicine  PeerReview ProcessFile- EMM-2012-02183
 
 
© EMBO 12
lysate. B.GST-FLT3(571-993)could pulldown Srcand STAT5 from TF1-ITD totalcell lysates,
indicating possible bindings of FLT3, Src, and STAT5. C. GST-FLT3 (571-993) could bind to 
recombinant protein Src much stronger than STAT5 using in vitro direct binding assay. At this
stage,a conclusive resulton theirphysicalinteraction was notachieved in vivo. Therefore, we did 
notincorporatethisresultin thepaper.Wesincerely seek an understanding from thisreviewer. 
Figure. GSTpull-down assaywith GST protein aloneorGST-tagged FLT3(571-993)protein 
in vitro TF1-ITD totalcelllysate was used for GST pull-down assay with A.GSTproteincouldnot
bind SrcorSTAT5.B. GST-tagged FLT3 (571-993)protein could bind both Src and STAT5.C. 
GST-tagged FLT3 (571-993) protein could bind purified recombinant Src protein stronger than 
STAT5.
 
3. In figure 4 the authors make a good case of showing that the expression of PRL-3 induces
expression of c-jun. However, they state that PRL-3 acts through a JNK/ERK signaling cascade.
Theydonotprovideanyproveforthishypothesis.Theyshow thatinhibitorsoftheMAPK JNK and
MEKaswellassiRNAtargetingJNKandERKresultinadecreaseinc-Jun phosphorylation.This
is to be expected as both JNK and MEK/ERK have been shown to be upstream of c-Jun. The 
relationship with PRL-3 remainsobscureasexperimentsmerelyshow thatc-Jun phosphorylation is
mediatedbyERKandJNK,whichisnonewfinding.
 
   Many thanks for these important points. To address this, we performed additional experiments.
Firstly, PRL-3 was overexpressed in a PRL-3 negative cell line-TF-1 (Fig. 1C, lane 1) and 
activations of ERK, JNK, and c-Jun were shown by western blot. Up-regulation of the 
phosphorylation ofERK and JNK,concomitantwith up-regulation of phosphorylationof-c-Jun were 
demonstrated (new Fig. 4C, b). Secondly, PRL-3 was depleted in two PRL-3 positive AML cell
lines (MOLM-14 and TF1-ITD).Depletion of PRL-3 caused down-regulation of the ERK and JNK 
phosphorylation,accompanied with down-regulation of p-c-Jun (new Fig.4C,a).Thirdly,we used 
specific MEK inhibitor(U0126)orJNK inhibitor(SP600125)to examine the consequence ofERK 
or JNK inhibitions in TF-1 cells overexpressing PRL-3 (TF1-PRL-3) (Updated Fig. 4D). These 
results were incorporated and described from page 10,line 8 to page 11,line 5.EMBO MolecularMedicine  PeerReview ProcessFile- EMM-2012-02183
 
 
© EMBO 13
 
In order to show thatPRL-3 mediatesup-regulation ofc-Jun through JNK/ERK the authorsshould 
conductthe following experiments: 
 - AML cell lines should be depleted of PRL-3 by siRNA and it should be shown that
phosphorylation ofJNK/ERK isreduced,eitherbywestern blotting orbyan in vitro kinaseassay. 
 
 Asadvisedby the reviewer, tounderstandhow PRL-3 would mediate theactivation ofAP-1 via
MEK/ERK and JNK pathways, PRL-3 was depleted in TF1-ITD and MOLM-14 cell lines that
highly express endogenous PRL-3 (Fig. 1C, lane 3-4) by performing siRNA knock-down 
experiments.Depletion ofPRL-3 caused down-regulation of the ERK and JNK phosphorylation in 
‘TF1-ITD PRL-3 KD’and ‘MOLM-14 PRL-3 KD’cellswhen compared to theirrespectivemock-
knock downed cell line (new Fig.4C, a).The down-regulation of ERK and JNK is accompanied 
withdown-regulation of phospho-c-Jun,indicating thatPRL-3 may activatec-Jun viaERK and JNK 
pathways. We added this result in Fig. 4C, a, and explained the results on page 10 (line 16-18).
Furthermore,toconfirm ERK andJNK are importantforPRL-3 to mediateup-regulation of c-Jun,
we knocked-down ERK and JNK in TF1-PRL-3 cells. As expected, depletion of ERK or JNK 
abolished PRL-3 mediated activation ofc-Jun (Fig.4C,c-d).
 
- Over-expression of PRL-3 in PRL-3 negative cell line (i.e. TFI cells) should induce
phosphorylation ofJNK and ERK 4.
 
   Thank you for this suggestion! We have overexpressed PRL-3 in TF-1 cell line (TF1-PRL-3),
whichresultedinupregulationofthephosphorylationlevelofERK andJNK inTF1-PRL-3 cells,
concomitantwith upregulation ofphospho-c-Jun (new Fig.4C,b).These results indicate thatPRL-3 
activates ERK and JNK pathways to activate c-Jun/AP-1. The result was incorporated in and 
described on page10,line18-20.
 
A more specific JNK inhibitor should be used in figure 4D in order to prove that the growth
advantageofPRL-3 expressing cells relieson activation of the JNK pathway ascurcumin effects
multiplesignalingpathwaysTheconclusiondrawn from thisexperiment isnotvalid.Theauthors
suggestthatPRL-3 isup-stream ofc-Jun.However,the experimentspresented in 4A and B already 
show this. The only new result is that curcumin does not affect PRL-3 levels.
 
   Toaddress thegrowthadvantageofPRL-3 activesc-Jun via MEK/ERK and JNK signalling on 
PRL-3 overexpressing AML cells,we treated TF1-PRL-3 cellswith specificMEK/ERK inhibitor
(U0126)orJNK inhibitor(SP600125)inadditiontocurcumintreatmentexperiment,andassessed
cellviability ofTF1-PRL-3 cells.Asshown in new Fig.4D (a-b),both inhibitorscould respectively 
reduce cellnumbers by around 50% compared to untreated cells. In addition, curcumin treatment
could also reduce cellgrowth in similarmanner.The cellgrowth curveswere shown in updated Fig. 
4D,and resultsincluded on page11,line1-5.EMBO MolecularMedicine  PeerReview ProcessFile- EMM-2012-02183
 
 
© EMBO 14
 
Minorissues:
1. Western blot analysis of phospho-FLT3 proving that the FLT3 inhibitors used in figure 2 are
either missing or of poor quality. Expression levels of FLT3 in cellular lysates show a high 
variability atthe analyzed time points. 
 
   WehaverepeatedwesternblotanalysiswithFLT3inhibitor(PKC412andCEP-701)treatments.
The improvedblotswerepresented innew Fig.2A,c-d,whichshow similarexpression levelsof
total FLT3 in cellular lysates, and corresponding decrease of phospho-FLT3 upon inhibitor
treatments. In addition, we repeated WB analysis and replaced our previous blots with improved 
ones(new Fig.2B,c-d),which show an effectof inhibitor treatmenton downstream molecules.
 
2.A c-fos western blot should be included in figure 4b.
 
   As suggested, new Fig. 4B (b) western blot was included, showing that depletion of PRL-3 in 
TF1-ITD cells reduced c-Jun butnotc-fos expression level.  
 
3. In figure 1 a PRL-3 band clearlyvisible in FLT3-ITD negative first sample.Thus,3 outof12 
(25%) FLT3-ITD negative patients appear to show PRL-3 expression.The FLT3 band on farright
of FLT3-ITD positive sample appears very faint. In order to strengthen the correlation between 
FLT3-ITD mutation and PRL-3 expression, an equal number of FLT3-ITD positive and negative 
AMLpatientsamplesshouldbeanalyzed. 
 
   We agree with the reviewer to include this low PRL-3 expression patient #1 asPRL-3 positive
AML. We apologize that we have difficulties to collect equal number of FLT3-ITD positive and 
FLT3-ITD negative AML patients for this analysis.Since numbers of FLT3-ITD positive patients 
are lesserthan numbersofFLT3-ITD negative patients,we could only obtain these 19 samples from 
NationalHospitalofSingapore.PerformingqRT-PCR assuggestedbyreviewer3,andsettingthe
FLT3-ITD negative patient#1 (lowestPRL-3 expression patient)asapositivereference,weshowed 
3 out of 12 (25%)FLT3-ITD negative patients and 5 outof 7 (71%) FLT3-ITD positive patients 
expressed high PRL-3, suggesting that high PRL-3 expression is associated with FLT3-ITD 
mutation.Datafrom qRT-PCR waspresented inSupportingInformationFig.S1andexplained in
page6,line9-11.Understanding from thisreviewerisgreatly appreciated. 
 
4. The effects of PRL-3 overexpression or depletion on AML cells appear marginal in the FACS 
analysis in figure 5B. The study would benefit from a different apoptosis assay to prove an anti-
apoptoticroleofPRL-3 moreconvincingly.
 
   Wethankreviewerforpointingoutthisimportantcomment.TF-1 isacytokine dependentcellline 
in terms of cell growth (Linetal,2007). In TF1-PRL-3 cells(TF-1 cellsoverexpressing PRL-3),theEMBO MolecularMedicine  PeerReview ProcessFile- EMM-2012-02183
 
 
© EMBO 15
overexpression ofPRL-3 likely allows TF-1 cells to activatesurvivalpathwayssuch asAKT and 
ERK (Jin et al, 2006; Songyanget al, 1997) to allow TF1-PRL-3 cells survive in the absence of
cytokines. Consistently, our results show that PRL-3 overexpression could stimulate ERK 
phosphorylation (Fig. 4C). To further study the anti-apoptotic effect of PRL-3, we performed 
Annexin-V and 7-AAD staining using TF1-GFP (as control) and TF1-PRL-3 cells, followed by 
FACS analysis.Weobservedmorecelldeath in TF1-GFPcells(31% apoptoticcells)thaninTF1-
PRL-3 cells (6.8% apoptotic cells), supporting that PRL-3 might have a role in anti-apoptotic 
function in TF-1 cytokinedependentcellline.The data isnow shown in Fig.5C and described on 
page11,line 17-23.
 
Notably, MOLM-14 and MV-11 are cytokine-independent cell lines. Silencing of PRL-3 did not
result a substantial increase of apoptotic population as evidenced by the absence of sub-G1 cells
(Fig.5B is now Fig.6.A-B,b).WhiledepletionofPRL-3 resulted in increased cellnumbersin G1 
phasebutdecreased cellnumbersin S phase,suggesting thatPRL-3 hasarolein promoting G1 to S 
phase transition. To study PRL-3 anti-apoptotic role in these cytokine independent cell lines,
AnnexinV/7-AAD staining was performed,followed by FACS analyses. We found that depletion of 
PRL-3 in MOLM-14 and MV4-11 cell linesdid not increaseapoptoticpopulations in ‘MOLM-14 
PRL-3 KD’ and ‘MV4-11 PRL-3 KD’ cells (new Supporting information Fig. S4). These results 
supportthatthe role ofPRL-3 in thesecytokine-independent cell lines is primarily in promoting G1-
S phasetransitionratherthananti-apoptotic function.PRL-3 knock-down mightnotrestorecytokine
dependency due to the activation of other compensation pathway(s).Indeed, it has been reported 
that in AML, several signaling pathway such as RAS, STATs, Bcl-xL,can confercelltransforming 
activity of cytokine dependent cells to resist apoptosis (Mizuki et al, 2000; Nosaka et al, 1999; 
Spiekermannetal,2002). 
 
Referee#3(CommentsonNovelty/ModelSystem):
Important for the reasons given below, along with suggestions for a better model (in the future; 
these models are not sufficiently developed yet, in my opinion.
 
   Weappreciatethesethoughtfulcommentsfromthereviewerandwehavefollowedhis/heradvices
in preparing our revision. Ourdetailedresponsestotheseinsightfulinputsareasbelow.
 
 
Referee#3(Remarks):
 
Summary:ThetreatmentofAML (with theexception ofAPL)hasnotchanged much in thepast40 
years, certainly not since this reviewer last cared for an AML patient in 1984. Therefore, it is 
critical thatwe develop novel therapies,and PRL3 iscertainly an interesting candidate.Here the 
authors demonstrate an association between FLT3-ITD and PRL3, investigate the mechanism EMBO MolecularMedicine  PeerReview ProcessFile- EMM-2012-02183
 
 
© EMBO 16
connecting the two, and demonstrate therapeutic efficacy of PRL3 antibodies. The findings are 
important in that we desperately need new therapeutic options in AML.
 
 Suggestionsforimprovementofthemanuscript: 
 Thereareanumberof"minor"butstillimportantcorrections thatneed to be addressed:
 
- Fig. 1A. I do not understand why anyone does non-quantitative PCR anymore. If the RNA or
samples are available,please repeatin a quantitative fashion.Ifnotavailable,do itnexttime!
 
   We thank the reviewer for sharing professional experience and fully agree with that “we
desperatelyneed new therapeuticoptionsin AML”.Asadvisedbythereviewer,weperformedqRT-
PCR on the 19 AML patients’ bone marrows samples (Fig. 1A). Notably, patient #1 (FLT3-ITD 
negative) also showed low PRL-3 expression level, and we  included this patient #1 as PRL-3 
positive,and now showed 3 outof12 (25%)FLT3-ITD negative patients expressed PRL-3,whereas
5 out of 7 (71.4%) FLT3-ITD positive patients expressed PRL-3. This suggests that high PRL-3 
expression is associated with FLT3-ITD mutations. Data from q-RT-PCR was presented in
SupportingInformationFigS1and explained in page 6,line 9-11.
 
- The data supporting the role of STAT5 is much stronger than that of SRC; the authors should 
soften their statements in the results and discussion.
 
   WeagreewithreviewerthatourstatementandconclusionfortheroleofSrconPRL-3 regulation 
should be softened since our data was not convincing. To clarify this concern, we deleted our
originalstatements“Srccould bean intermediary between FLT3 and STAT5”,“CriticalroleofSrc
kinase” in discussion.Wealso removed Fig.2D ‘co-Immunoprecipitation’ data which is also not
convincing.We amended resultsection on page 8 (line 2-5)based on updated Fig.2.
 
- Fig.3.Itwouldbedesirable(butnotabsolutelyrequired)toaddaSTAT5antibodysupershiftto
the EMSA, and a ChIP assay demonstrating STAT5 binding in cells. The streptavidin-agarosebead 
assayisa niceaddendum to theEMSA.
 
  Asadvisedbythereviewer,wehadbeentryingveryhardforthisexperimentduringourrevision.
Using newly purchased STAT5 antibodies (polyclonal Abs), several attempts on supershift
experiments were conducted but the results were still not clear. We reasoned that either an 
optimized condition wasnotachieved orourantibodiesused werenotable to bind STAT5-DNA 
complexes.Atthisjuncture,we would like to seek thisreviewer’sunderstanding ofourdifficulties. 
 
- Throughthemanuscript, theauthors refer to proliferation (references to Pulikkan and Rangatia 
page8,theirown Fig.4C,etc).Ibelievetheyareusing thisterm incorrectly,likemostoftheworld.
IfI understand Fig.4C correctly,they are measuring cellnumber,notproliferation.PleasecorrectEMBO MolecularMedicine  PeerReview ProcessFile- EMM-2012-02183
 
 
© EMBO 17
throughout the text (and please point out to colleagues that assays of cell number are NOT assays of 
cellproliferation!). 
- Again, in Fig. 5, the authors have completely confused their assays, mixing up cell number,
proliferation,and apoptosis.They need to be VERY precise in measuring cellnumber,proliferation,
and apoptosisand beverycarefulin how theystatetheresultsand discussion.Itistotallymixed up 
here,but itcan allbeeasilyfixed bybeing moreprecisein thelabeling and languageused.They
need to restrain their interpretation of the relative effects of proliferation and apoptosis on cell
numberunlesstheyperform moreassaysspecificforproliferation and apoptosis. 
 
   Wearegratefultothereviewerforpointingoutour misuses of ‘cellnumbers,proliferation,and 
apoptosis’and we feelvery sorry aboutthat.Now,we measured and presented with cellnumbersfor
the effects of those inhibitors on cell growth behaviour (new Fig.4D).Cellnumbers were calculated 
using standard growth curve of each cell line, constructed by absorbance acquired from MTS 
staining corresponding to cell numbers. We also changed incorrect terms throughout the text and 
willkeeptheseimportantpointsinmindonourfutureworksaswell.
   Asadvised by thereviewer,to distinguish “cellnumber,cellproliferation,and apoptosis”in term 
ofcellgrowth,weperformed Annexin-V stainingtoindicateapoptoticcellsinTF1-GFPverseTF1-
PRL-3 cells followed by FACS analysis. We showed more cell death in TF1-GFP cells (31% 
apoptotic cells)than in TF1-PRL-3 cells(6.8% apoptoticcells),suggesting thatPRL-3 playsan anti-
apoptotic role in TF-1 cytokine dependentcellline.The data isshown in new Fig.5C and described 
in page 11, line 17-23.To study aroleofPRL-3 on apoptosisin cytokineindependentcelllines,we
also performed Annexin-V stainingusingpairsof ‘MOLM-14 verseMOLM-14 PRL-3 KD’cells
and ‘MV4-11 verseMV4-11 PRL-3 KD’cells.Wefound thatdepletion ofPRL-3 did notshow a
increment of apoptotic population in these cytokine independent cell lines (Supporting Information. 
Fig.4).Sincetwocitedpapers,Pulikkan(Leukemia,2010)andRangatia(Oncogene,2003)describe
the role of c-Jun in blocking myeloid differentiation,we cited these papersin the updated text,page 
18,line1.
 
   - Fig.6.Itwouldbemuchmoredesirabletoperform theseexperimentsinabettermodelofFLT3-
ITD AML than intravenous injection oftransformed celllines,butthe published models using FLT3-
ITD alone(eitherretroviralorknock-in) are not robust. Newer models combining FLT3-ITD with 
other mutations look more promising, and it will be of great interest to test these models in the
future with PRL3 antibody by itself and combined with FLT3-ITD inhibitors.
 
   Manythankforthisimportantinputinclinicalperspective.Asadvised,weperformedadditional
animal model to see if we can improve our therapeutic effect when combined PRL-3 mAb with 
CEP701 inhibitor. Pre-treating mice with FLT3 inhibitor (CEP701), followed by PRL-3 antibody 
therapy, we found that the CEP701- PRL-3 antibody combined therapies has better therapeutic
effectsthan PRL-3 antibody therapy alone. Thisisencouraging in ourinitialtrial,however,ourdataEMBO MolecularMedicine  PeerReview ProcessFile- EMM-2012-02183
 
 
© EMBO 18
is not solid and it needs additionalexperimentsto reach aconclusion. At this moment, we sincerely 
thanks reviewer for this important suggestion from his/her clinical views (Fig. 6 is now Fig. 7).  
 
- Fig. 7. I never understand the value of investigating the prognostic value unless the therapy is 
related to the gene of interest. Almost all these patients are treated with anthracycline/AraC, so 
unlessresponseto thesedrugsisrelated to PRL3,Ido notknow how to interpret thedata.When 
PRL3 antibody is used clinically, it would make more sense. This is not natural history of the
disease.Buteveryoneelsein theworld otherthan myselfseemsto thinkthesefindingshavevalue,
so itis OK to leave itin the manuscript.Maybe Ijustdo notthink right.
   
   Weagreewiththereviewer that the prognostic value should reflect the therapy outcome related to 
the gene of interest. We have a couple of comments here. Firstly, patients treated with 
anthracycline/AraC have different outcomes therefore somegene or network mustbe influencing 
the response by the leukaemia cells. Additionally, the exact mechanism of action of 
anthracycline/AraC is not known so it may (or may not) involve PRL-3 oritsassociated networks.
Secondly, the response may be related to PRL-3 directly or indirectly. Nevertheless, the survival
curves do indicate that the high levels of PRL-3 can contribute a poorer survival and a less
favourable response,which may be of potentialclinicaluse. 
 
   In the presentstudy,we have shown thatPRL-3 overexpression hasan anti-apoptotic effectand 
enhances cell cycle progression. Therefore, AML patients showing high PRL-3 expression may
have higher rate of cancer cell growth, aswell asmore resistant to apoptosis, than those patients
withoutPRL-3 in theirAML cancercells.ThecohortanalysissuggeststhatPRL-3 overexpression 
contributesto poorprognosisofAML patients,and therefore,targeting orsuppressing PRL-3 may 
beapotentialtherapeuticapproach forPRL-3 overexpressing AML patients. The understanding of 
this reviewerissincerely appreciated (Fig.7 isnow Fig.8). 
 
- Perhapsitisduetotheidioticwordrestrictionsimposedbyjournals,butIthinkthefiguresneed
to be described better:
    
Manythanks!Wefeelsorryfornotpresentingclearlyinourpreviousfigurelegends.Wehavenow 
revised allthe Figure legends with a better writing.
 
Fig.1B:?microarraystudies? 
 
   We apologize that we confused the reviewer. Yes, Fig. 1B is microarray data from four
independent AML patient cohorts; Belfast/MILE dataset (Cohort 1), GSE1159, GSE6891, and 
GSE15434. The data showed a strong association between FLT3-ITD mutation and high PRL-3 
expression in a totalof1158 AML patients.
 
Fig.1C and1D:?RNA?Protein?Whatarewelookingat? EMBO MolecularMedicine  PeerReview ProcessFile- EMM-2012-02183
 
 
© EMBO 19
 
   We are very sorry for not being able to describe clearly in the Figure legend. Fig. 1C is the
westernblotforFLT3andPRL-3 protein expression levelsin fourAML cell lines.Fig.1D isthe
westernblottoshow thatdepletionofFLT3reducedPRL-3 endogenousprotein expression levels. 
 
FINALLY,PleasedoNOTeversendmeamanuscript to readwith tiny font!!!Theeasier it is to
read a manuscript,the more the reviewer willlike it!
 
   We apologize for the tiny fonts used in our original Figures. To make bigger fonts wherever
possible, in this revised manuscript, we have shortened the headings, and deleted unnecessary 
wordingsfrom theFigurestoallow largerfontsizestobeused.Wehopethereviewerwillfindthem 
clearernow.
 
References
Alarcon-Segovia D, Ruiz-Arguelles A, Fishbein E (1978) Antibody to nuclear ribonucleoprotein 
penetrateslive human mononuclear cells through Fc receptors, Nature271: 67-69 
FerroneS (2011)Hiddenimmunotherapytargetschallengedogma.SciTranslMed 3:99ps38 
Dhillon AS, Hagan S, Rath O, Kolch W (2007) MAP kinase signalling pathways in cancer.
Oncogene26:3279-3290 
EwingRM,ChuP,ElismaF,LiH,TaylorP,ClimieS,McBroom-CerajewskiL,RobinsonMD,
O'Connor L, Li M, Taylor R, Dharsee M, Ho Y, Heilbut A, Moore L, Zhang S, Ornatsky O,
BukhmanYV,EthierM,ShengY,VasilescuJ,Abu-FarhaM,LambertJP,DuewelHS,Stewart,II,
KuehlB,HogueK,ColwillK,GladwishK,MuskatB,KinachR,AdamsSL,MoranMF,Morin
GB,TopaloglouT,FigeysD (2007)Large-scale mapping ofhuman protein-protein interactionsby 
massspectrometry.MolSystBiol3:89 
FiordalisiJJ,KellerPJ,CoxAD (2006)PRL tyrosinephosphatasesregulaterhofamilyGTPasesto
promoteinvasion and motility.Cancerresearch66:3153-3161 
Jin A, Kurosu T, Tsuji K, Mizuchi D, Arai A, Fujita H, Hattori M, Minato N, Miura O (2006)
BCR/ABLandIL-3 activateRap1 to stimulatetheB-Raf/MEK/ErkandAktsignalingpathwaysand
to regulate proliferation, apoptosis, and adhesion. Oncogene25:4332-4340 
LiangF,LiangJ,Wang WQ,Sun JP,Udho E,Zhang ZY (2007)PRL3 promotescellinvasion and 
proliferation by down-regulation of Csk leading to Src activation.J BiolChem 282:5413-5419 
MingJ,LiuN,GuY,QiuX,WangEH(2009)PRL-3 facilitatesangiogenesisand metastasisby 
increasing ERK phosphorylation and up-regulating the levels and activities of Rho-A/C in lung
cancer.Pathology41:118-126 
MizukiM,FenskiR,HalfterH,MatsumuraI,SchmidtR,MullerC,GruningW,Kratz-AlbersK,
ServeS,SteurC,BuchnerT,Kienast J, Kanakura Y, Berdel WE, Serve H (2000) Flt3 mutations 
from patients with acute myeloid leukemia induce transformation of 32D cells mediated by the Ras 
and STAT5 pathways.Blood96:3907-3914 
NosakaT,KawashimaT,MisawaK,IkutaK,MuiAL,KitamuraT(1999)STAT5 asamolecular
regulator of proliferation,differentiation and apoptosis in hematopoietic cells.TheEMBO journal
18:4754-4765 
PengL,XingX,LiW,QuL,MengL,LianS,JiangB,WuJ,ShouC (2009)PRL-3 promotesthe
motility,invasion,andmetastasis of LoVo colon cancer cells through PRL-3-integrin beta1-ERK1/2
and-MMP2signaling.MolCancer8:110 
Songyang Z, Baltimore D, Cantley LC, Kaplan DR, Franke TF (1997) Interleukin 3-dependent
survivalby the Aktprotein kinase.ProceedingsoftheNational Academy of Sciences of the United 
StatesofAmerica 94:11345-11350 
SpiekermannK,PauM,SchwabR,SchmiejaK,FranzraheS,HiddemannW (2002)Constitutive
activation ofSTAT3 and STAT5 isinduced by leukemic fusion proteinswith protein tyrosine kinase 
activity and is sufficient for transformation of hematopoietic precursor cells. Experimental
hematology30:262-271 
 
 EMBO MolecularMedicine  PeerReview ProcessFile- EMM-2012-02183
 
 
© EMBO 20
 
2nd EditorialDecision 11 June 2013
 
ThankyouforthesubmissionofyourrevisedmanuscripttoEMBO MolecularMedicine.Wehave
now received theenclosed reportsfrom theReviewers1 and 3 (Reviewer2 wasnotavailable)that
wereaskedtore-assessit.Asyou willsee,since the Reviewersare now supportive and you have 
also satisfactorily addressed Reviewer2'sconcerns,Iam pleased to inform you thatwe willbe able 
to accept your manuscript pending the following final amendments:
1)AsperourAuthorGuidelines,thedescription ofallreported datathatincludesstatisticaltesting 
muststatethenameofthestatisticaltestusedto generate error bars and P values, the number (n) of 
independent experiments underlying each data point (not replicate measures of one sample), and the 
actualP value foreach test(notmerely 'significant'or'P < 0.05'). 
2)Please correctthe mistake in Fig. 4C as indicated by Reviewer 1
Finally,IsuggestyoutakenoteofReviewer3'sverysoundadviceinthefuture!
Pleasesubmityourrevisedmanuscriptwithintwoweeks.Ilookforwardtoseeingarevisedform of
yourmanuscriptassoon aspossible. 
 
***** Reviewer'scomments***** 
Referee#1(Remarks):
Minorpoint:Fig.4C.c-Jun should read p-c-Jun in allpanels.
 
Referee#3(Remarks):
Theauthorshavedoneagoodjobrespondingtoallofthe 
reviewers.I only have a few "editorial" comments:
1.Ilook forward to when PRL-3 antibodiesareused clinically in humans.
2.Iurgetheauthorsto continuein thefutureto try to understand 
the mechanisms of how PRL-3 works(whatarethedirecttargetsand 
pathways),aswellashow theantibody works.Both are importantand
interesting questions.
3.Theauthorsmisunderstood my remarksaboutfonts.WhileIam 
pleased thatauthorsincreased thesizesofthefontsin thefigures, 
I was also referring to the size of the fonts used in the textof the
manuscript.Assumingyoureallywantmetoreadit,whyuse10point
font? Nexttime please increase the fontsize of the TEXT !(Hint: EMBO MolecularMedicine  PeerReview ProcessFile- EMM-2012-02183
 
 
© EMBO 21
try 12 point).
Also,itwouldbeusefultolabelthefiguresaswell("Figure
1","Figure2",etc)on thesamesideofthepageasthefigure.
Again,theeasieritisforthereviewertoread,thehappierwewillbe...
 
 
2nd Revision - authors'response 18 June 2013
 
 
 
ResponsetoEditorialcomments:
1)AsperourAuthorGuidelines,thedescription ofallreported data thatincludesstatisticaltesting 
muststatethe name of the statistical testused to generateerrorbarsand P values,thenumber(n)of
independent experiments underlying each data point (not replicate measures of one sample), and the 
actualP valueforeach test(notmerely 'significant'or'P < 0.05'). 
 
Thankyouforyourguidance.WeamendedourmanuscriptaccordingtoAuthorGuidelinestoshow 
the name of the statistical testto generate error bars and actual P values. When actual p-valuewas
low (p < 1x10-3),we used ‘p < 0.001’whereitwasapplicable.Threeindependentexperimentswere
performed.Pleaseseebelow table.
 
 Amendedonmanuscript 
Fig.1B.Microarraydata
 Chi-square test
 
In Fig.1B legend on page37 
a.p = 0.001
b-d.p < 0.001
Fig.3F,a.Q-RT-PCR 
 Student’st-test 
In Fig.3F legend on page39 
***p < 0.001forTF1-ITD 
  **p = 0.011forMOLM-14 
    *p = 0.038forMV4-11 
Fig.5C.FACS analysis
 Student’st-test 
In Fig.5C legend on page40 
***p = 0.0012EMBO MolecularMedicine  PeerReview ProcessFile- EMM-2012-02183
 
 
© EMBO 22
Fig.7
 7A.Student’st-test     
     
 7B.Student’st-test    
  
 7C.Kaplan-Meieranalysis
In Fig.7legend on page41 
*p  < 0.001;**p = 0.00121
 
*p  < 0.001
 
  p  < 0.001
Fig.8
 Kaplan-Meiersurvivalanalysis
In Fig.8
A. p = 0.028B. p < 0.001C. p = 0.025
Table1.Cox-regression analysis
 
Age
Univariate,p < 0.001
Multivariate,p<0.001 
Cytogeneticrisk 
Intermediate,univariate,p < 0.001
Intermediate,multivariate,p = 0.001
Adverse,univariate,p<0.001
Adverse,multivariate,p<0.001
 
 
 
 
 
 
 
